# Supplementary material for: Three new species of Conlarium from sugarcane rhizosphere in southern China
Source: MycoKeys. 2019 Jul 5;56:1–11. doi: 10.3897/mycokeys.56.35857 (PMC6626063; doi:10.3897/mycokeys.56.35857)
Supplement: XML Treatment for Conlarium sacchari [file mycokeys.56.35857-treatment3.xml]

<!DOCTYPE tp:taxon-treatment
  PUBLIC "-//TaxonX//DTD Taxonomic Treatment Publishing DTD v0 20100105//EN" "tax-treatment-NSO.dtd">
<tp:taxon-treatment xmlns:tp="http://www.plazi.org/taxpub"><tp:treatment-meta><kwd-group><label>Taxon classification</label><kwd><named-content xmlns:xlink="http://www.w3.org/1999/xlink" content-type="kingdom">Fungi</named-content></kwd><kwd><named-content xmlns:xlink="http://www.w3.org/1999/xlink" content-type="order">Annulatascales</named-content></kwd><kwd><named-content xmlns:xlink="http://www.w3.org/1999/xlink" content-type="family">Annulatascaceae</named-content></kwd></kwd-group><mixed-citation publication-type="journal"><person-group><name><surname>Xie</surname><given-names>Ling</given-names></name><name><surname>Chen</surname><given-names>Yan-Lu</given-names></name><name><surname>Long</surname><given-names>Yan-Yan</given-names></name><name><surname>Zhang</surname><given-names>Yan</given-names></name><name><surname>Liao</surname><given-names>Shi-Tong</given-names></name><name><surname>Liu</surname><given-names>Bin</given-names></name><name><surname>Qin</surname><given-names>Li-Ping</given-names></name><name><surname>Nong</surname><given-names>Qian</given-names></name><name><surname>Zhang</surname><given-names>Wen-Long</given-names></name></person-group><article-title>Three new species of <italic><tp:taxon-name><tp:taxon-name-part taxon-name-part-type="genus" reg="Conlarium">Conlarium</tp:taxon-name-part></tp:taxon-name></italic> from sugarcane rhizosphere in southern China</article-title><source>MycoKeys</source><day>05</day><month>7</month><year>2019</year><volume>56</volume><fpage>1</fpage><lpage>11</lpage><pub-id pub-id-type="doi">10.3897/mycokeys.56.35857</pub-id></mixed-citation></tp:treatment-meta><tp:nomenclature><tp:taxon-name>
              <tp:taxon-name-part taxon-name-part-type="genus" reg="Conlarium">Conlarium</tp:taxon-name-part>
              <tp:taxon-name-part taxon-name-part-type="species" reg="sacchari">sacchari</tp:taxon-name-part>
              <object-id xmlns:xlink="http://www.w3.org/1999/xlink" content-type="mycobank" xlink:type="simple">MB821681</object-id>
            </tp:taxon-name><tp:taxon-authority>L.Xie, Y.L.Chen &amp; B.Liu</tp:taxon-authority><tp:taxon-status xmlns:xlink="http://www.w3.org/1999/xlink" xlink:type="simple">sp. nov.</tp:taxon-status><xref ref-type="fig" rid="F3">Figure 3</xref></tp:nomenclature><tp:treatment-sec sec-type="etymology" id="SECID0EN3AG"><title>Etymology.</title><p>The epithet “<italic><tp:taxon-name><tp:taxon-name-part taxon-name-part-type="genus" reg="Conlarium"/><tp:taxon-name-part taxon-name-part-type="species" reg="sacchari">sacchari</tp:taxon-name-part></tp:taxon-name></italic>” refers to the habitat where first collected.</p></tp:treatment-sec><tp:treatment-sec sec-type="material" id="SECID0E43AG"><title>Type.</title><p>CHINA. Guangxi: Chongzuo City, Daxin County, Lanxu Village. <named-content xmlns:xlink="http://www.w3.org/1999/xlink" content-type="dwc:verbatimCoordinates" xlink:type="simple"><named-content content-type="geo-json" specific-use="{&#34;type&#34;:&#34;Point&#34;,&#34;coordinates&#34;:[107.254167,22.746111]}" id="NCID0EG4AG" xlink:type="simple">22°44'46"N, 107°15'15"E</named-content></named-content>, 241 m alt., in sugarcane rhizosphere, 8 July 2015, Y.L. Chen and L.P. Qin, DX4 (<abbrev xmlns:xlink="http://www.w3.org/1999/xlink" xlink:title="Mycological Herbarium, Institute of Microbiology, Chinese Academy of Sciences, Beijing, China" id="ABBRID0EL4AG" xlink:type="simple">HMAS</abbrev> 247299, holotype) deposited in Microbiology Research Institute, Guangxi Academy of Agricultural Science.</p></tp:treatment-sec><tp:treatment-sec sec-type="description" id="SECID0EP4AG"><title>Description.</title><p>Colony reached 15 mm diameter on medium after 2 weeks at 28 °C, greywhite to grey, circular, flat growth, less aerial hyphae, regular edge of colony. Hyphae light yellow to yellow-brown, septate. Conidiophores yellow-brown, mostly stubby, 0–2-branched, 0–6-septate, straight or flexuous, 3–30×2–4 μm (10 ± 7 × 3 ± 1 μm, <italic>n</italic> = 43). Conidiogenous cells determinate, doliiform, yellow-brown to brown, 4–12 × 2–7 μm (7 ± 2 × 5 ± 1 μm, <italic>n</italic> = 52). Conidia yellow-brown to brown, muriform, irregularly globose or subglobose, smooth, constricted at the separation, 0–1 transversely septa, 0–4 longitudinal septa, 14–19×13–22 μm (17 ± 3 × 16 ± 2 μm, <italic>n</italic> = 20). <bold>Sexual morph</bold>: undetermined.</p><fig id="F3" position="float" orientation="portrait"><label>Figure 3.</label><caption><p>The new species <italic><tp:taxon-name><tp:taxon-name-part taxon-name-part-type="genus" reg="Conlarium">Conlarium</tp:taxon-name-part><tp:taxon-name-part taxon-name-part-type="species" reg="sacchari">sacchari</tp:taxon-name-part></tp:taxon-name></italic> (holotype, <abbrev xmlns:xlink="http://www.w3.org/1999/xlink" xlink:title="Mycological Herbarium, Institute of Microbiology, Chinese Academy of Sciences, Beijing, China" id="ABBRID0EQ5AG" xlink:type="simple">HMAS</abbrev> 247299). <bold>A</bold> Colony morphology <bold>B–L</bold> Conidiophores, conidiogenous cells and conidia. Scale bars: 10 mm (<bold>A</bold>); 10 μm (<bold>B–L</bold>).</p></caption><graphic xmlns:xlink="http://www.w3.org/1999/xlink" xlink:href="mycokeys-56-001-g003.jpg" position="float" orientation="portrait" xlink:type="simple" id="oo_315948.jpg"/></fig><!--PageBreak --></tp:treatment-sec><tp:treatment-sec sec-type="habitat" id="SECID0EC6AG"><title>Habitat and distribution.</title><p>In sugarcane rhizosphere soil of southern China.</p></tp:treatment-sec><tp:treatment-sec sec-type="material" id="SECID0EH6AG"><title>Other specimens examined.</title><p>CHINA. Guangxi: Nanning City, Long’an County, Natong Town. <named-content xmlns:xlink="http://www.w3.org/1999/xlink" content-type="dwc:verbatimCoordinates" xlink:type="simple"><named-content content-type="geo-json" specific-use="{&#34;type&#34;:&#34;Point&#34;,&#34;coordinates&#34;:[107.791944,23.080000]}" id="NCID0EQ6AG" xlink:type="simple">23°4'48"N, 107°47'31"E</named-content></named-content>, 128 m alt., in sugarcane rhizosphere, 11 Sep. 2015, Y.L. Chen and L.P. Qin, LA3 (<abbrev xmlns:xlink="http://www.w3.org/1999/xlink" xlink:title="Mycological Herbarium, Institute of Microbiology, Chinese Academy of Sciences, Beijing, China" id="ABBRID0EV6AG" xlink:type="simple">HMAS</abbrev> 247300). Nanning City, Suxu town. <named-content xmlns:xlink="http://www.w3.org/1999/xlink" content-type="dwc:verbatimCoordinates" xlink:type="simple"><named-content content-type="geo-json" specific-use="{&#34;type&#34;:&#34;Point&#34;,&#34;coordinates&#34;:[108.141667,23.578333]}" id="NCID0E36AG" xlink:type="simple">23°34'42"N, 108°8'30"E</named-content></named-content>, 325 m alt., in sugarcane rhizosphere, 11 Feb. 2011, L. Xie, NN1 (<abbrev xmlns:xlink="http://www.w3.org/1999/xlink" xlink:title="Mycological Herbarium, Institute of Microbiology, Chinese Academy of Sciences, Beijing, China" id="ABBRID0EBABG" xlink:type="simple">HMAS</abbrev> 247301).</p></tp:treatment-sec><tp:treatment-sec sec-type="notes" id="SECID0EFABG"><title>Notes.</title><p><italic><tp:taxon-name><tp:taxon-name-part taxon-name-part-type="genus" reg="Conlarium">Conlarium</tp:taxon-name-part><tp:taxon-name-part taxon-name-part-type="species" reg="sacchari">sacchari</tp:taxon-name-part></tp:taxon-name></italic> is similar to the asexual morph of <italic><tp:taxon-name><tp:taxon-name-part taxon-name-part-type="genus" reg="Conlarium">C.</tp:taxon-name-part><tp:taxon-name-part taxon-name-part-type="species" reg="aquaticum">aquaticum</tp:taxon-name-part></tp:taxon-name></italic>, <italic><tp:taxon-name><tp:taxon-name-part taxon-name-part-type="genus" reg="Conlarium">C.</tp:taxon-name-part><tp:taxon-name-part taxon-name-part-type="species" reg="baiseense">baiseense</tp:taxon-name-part></tp:taxon-name></italic>, <italic><tp:taxon-name><tp:taxon-name-part taxon-name-part-type="genus" reg="Conlarium">C.</tp:taxon-name-part><tp:taxon-name-part taxon-name-part-type="species" reg="duplumascospora">duplumascospora</tp:taxon-name-part></tp:taxon-name></italic>, <italic><tp:taxon-name><tp:taxon-name-part taxon-name-part-type="genus" reg="Conlarium">C.</tp:taxon-name-part><tp:taxon-name-part taxon-name-part-type="species" reg="nanningense">nanningense</tp:taxon-name-part></tp:taxon-name></italic>, and <italic><tp:taxon-name><tp:taxon-name-part taxon-name-part-type="genus" reg="Conlarium">C.</tp:taxon-name-part><tp:taxon-name-part taxon-name-part-type="species" reg="thailandense">thailandense</tp:taxon-name-part></tp:taxon-name></italic>. They all have monoblastic, holoblastic, conidiogenous cells and mostly irregular, brown, clathrate, muriform conidia (<xref ref-type="bibr" rid="B3">Liu et al. 2012</xref>). However, <italic><tp:taxon-name><tp:taxon-name-part taxon-name-part-type="genus" reg="Conlarium">Conlarium</tp:taxon-name-part><tp:taxon-name-part taxon-name-part-type="species" reg="sacchari">sacchari</tp:taxon-name-part></tp:taxon-name></italic> can be easily distinguished from <italic><tp:taxon-name><tp:taxon-name-part taxon-name-part-type="genus" reg="Conlarium">C.</tp:taxon-name-part><tp:taxon-name-part taxon-name-part-type="species" reg="aquaticum">aquaticum</tp:taxon-name-part></tp:taxon-name></italic>, <italic><tp:taxon-name><tp:taxon-name-part taxon-name-part-type="genus" reg="Conlarium">C.</tp:taxon-name-part><tp:taxon-name-part taxon-name-part-type="species" reg="duplumascospora">duplumascospora</tp:taxon-name-part></tp:taxon-name></italic>, <italic><tp:taxon-name><tp:taxon-name-part taxon-name-part-type="genus" reg="Conlarium">C.</tp:taxon-name-part><tp:taxon-name-part taxon-name-part-type="species" reg="nanningense">nanningense</tp:taxon-name-part></tp:taxon-name></italic>, and <italic><tp:taxon-name><tp:taxon-name-part taxon-name-part-type="genus" reg="Conlarium">C.</tp:taxon-name-part><tp:taxon-name-part taxon-name-part-type="species" reg="thailandense">thailandense</tp:taxon-name-part></tp:taxon-name></italic> by its <!--PageBreak -->less number of conidial septa (6–12-transverse septa, 4–10-longitudinal septa in <italic><tp:taxon-name><tp:taxon-name-part taxon-name-part-type="genus" reg="Conlarium">C.</tp:taxon-name-part><tp:taxon-name-part taxon-name-part-type="species" reg="aquaticum">aquaticum</tp:taxon-name-part></tp:taxon-name></italic>; 2–5 transversely septa, 0–2 longitudinal septa in <italic><tp:taxon-name><tp:taxon-name-part taxon-name-part-type="genus" reg="Conlarium">C.</tp:taxon-name-part><tp:taxon-name-part taxon-name-part-type="species" reg="baiseense">baiseense</tp:taxon-name-part></tp:taxon-name></italic>, 2–4-transversely septate, 1–3-longitudinally septate in <italic><tp:taxon-name><tp:taxon-name-part taxon-name-part-type="genus" reg="Conlarium">C.</tp:taxon-name-part><tp:taxon-name-part taxon-name-part-type="species" reg="duplumascospora">duplumascospora</tp:taxon-name-part></tp:taxon-name></italic>; 0–1 transversely septa, 0–4 longitudinal septa in <italic><tp:taxon-name><tp:taxon-name-part taxon-name-part-type="genus" reg="Conlarium">C.</tp:taxon-name-part><tp:taxon-name-part taxon-name-part-type="species" reg="nanningense">nanningense</tp:taxon-name-part></tp:taxon-name></italic>; 4–8-transverse septa, 4–6-longitudinal septa in <italic><tp:taxon-name><tp:taxon-name-part taxon-name-part-type="genus" reg="Conlarium">C.</tp:taxon-name-part><tp:taxon-name-part taxon-name-part-type="species" reg="thailandense">thailandense</tp:taxon-name-part></tp:taxon-name></italic> vs. 0–1 transversely septa, 0–3 longitudinal septa in <italic><tp:taxon-name><tp:taxon-name-part taxon-name-part-type="genus" reg="Conlarium">C.</tp:taxon-name-part><tp:taxon-name-part taxon-name-part-type="species" reg="sacchari">sacchari</tp:taxon-name-part></tp:taxon-name></italic>) (<xref ref-type="bibr" rid="B3">Liu et al 2012</xref>; <xref ref-type="bibr" rid="B11">Zhang et al. 2017</xref>; <xref ref-type="bibr" rid="B7">Phookamsak et al. 2019</xref>). Phylogenetic reconstructions based on <abbrev xmlns:xlink="http://www.w3.org/1999/xlink" xlink:title="small subunit ribosomal RNA gene" id="ABBRID0E3GBG" xlink:type="simple">SSU</abbrev>+<abbrev xmlns:xlink="http://www.w3.org/1999/xlink" xlink:title="internal transcribed spacer" id="ABBRID0EAHBG" xlink:type="simple">ITS</abbrev>+<abbrev xmlns:xlink="http://www.w3.org/1999/xlink" xlink:title="large subunit ribosomal" id="ABBRID0EEHBG" xlink:type="simple">LSU</abbrev>+RBP2 sequences shows that authentic <italic><tp:taxon-name><tp:taxon-name-part taxon-name-part-type="genus" reg="Conlarium">C.</tp:taxon-name-part><tp:taxon-name-part taxon-name-part-type="species" reg="sacchari">sacchari</tp:taxon-name-part></tp:taxon-name></italic> formed independent monophyletic groups which are well separated from <italic><tp:taxon-name><tp:taxon-name-part taxon-name-part-type="genus" reg="Conlarium">C.</tp:taxon-name-part><tp:taxon-name-part taxon-name-part-type="species" reg="aquaticum">aquaticum</tp:taxon-name-part></tp:taxon-name></italic>, <italic><tp:taxon-name><tp:taxon-name-part taxon-name-part-type="genus" reg="Conlarium">C.</tp:taxon-name-part><tp:taxon-name-part taxon-name-part-type="species" reg="baiseense">baiseense</tp:taxon-name-part></tp:taxon-name></italic>, <italic><tp:taxon-name><tp:taxon-name-part taxon-name-part-type="genus" reg="Conlarium">C.</tp:taxon-name-part><tp:taxon-name-part taxon-name-part-type="species" reg="duplumascospora">duplumascospora</tp:taxon-name-part></tp:taxon-name></italic>, <italic><tp:taxon-name><tp:taxon-name-part taxon-name-part-type="genus" reg="Conlarium">C.</tp:taxon-name-part><tp:taxon-name-part taxon-name-part-type="species" reg="nanningense">nanningense</tp:taxon-name-part></tp:taxon-name></italic>, and <italic><tp:taxon-name><tp:taxon-name-part taxon-name-part-type="genus" reg="Conlarium">C.</tp:taxon-name-part><tp:taxon-name-part taxon-name-part-type="species" reg="thailandense">thailandense</tp:taxon-name-part></tp:taxon-name></italic>, respectively. A comparion of <abbrev xmlns:xlink="http://www.w3.org/1999/xlink" xlink:title="internal transcribed spacer" id="ABBRID0EKJBG" xlink:type="simple">ITS</abbrev> sequence shows that <italic><tp:taxon-name><tp:taxon-name-part taxon-name-part-type="genus" reg="Conlarium">C.</tp:taxon-name-part><tp:taxon-name-part taxon-name-part-type="species" reg="sacchari">sacchari</tp:taxon-name-part></tp:taxon-name></italic> differ from <italic><tp:taxon-name><tp:taxon-name-part taxon-name-part-type="genus" reg="Conlarium">C.</tp:taxon-name-part><tp:taxon-name-part taxon-name-part-type="species" reg="aquaticum">aquaticum</tp:taxon-name-part></tp:taxon-name></italic>, <italic><tp:taxon-name><tp:taxon-name-part taxon-name-part-type="genus" reg="Conlarium">C.</tp:taxon-name-part><tp:taxon-name-part taxon-name-part-type="species" reg="baiseense">baiseense</tp:taxon-name-part></tp:taxon-name></italic>, <italic><tp:taxon-name><tp:taxon-name-part taxon-name-part-type="genus" reg="Conlarium">C.</tp:taxon-name-part><tp:taxon-name-part taxon-name-part-type="species" reg="duplumascospora">duplumascospora</tp:taxon-name-part></tp:taxon-name></italic>, <italic><tp:taxon-name><tp:taxon-name-part taxon-name-part-type="genus" reg="Conlarium">C.</tp:taxon-name-part><tp:taxon-name-part taxon-name-part-type="species" reg="nanningense">nanningense</tp:taxon-name-part></tp:taxon-name></italic>, and <italic><tp:taxon-name><tp:taxon-name-part taxon-name-part-type="genus" reg="Conlarium">C.</tp:taxon-name-part><tp:taxon-name-part taxon-name-part-type="species" reg="thailandense">thailandense</tp:taxon-name-part></tp:taxon-name></italic> in 21 bp, 24 bp, 21 bp, 18 bp, and 16 bp, resectively. Therefore, we introduce <italic><tp:taxon-name><tp:taxon-name-part taxon-name-part-type="genus" reg="Conlarium">C.</tp:taxon-name-part><tp:taxon-name-part taxon-name-part-type="species" reg="sacchari">sacchari</tp:taxon-name-part></tp:taxon-name></italic> as a new species, following the guidelines of <xref ref-type="bibr" rid="B2">Jeewon and Hyde (2016)</xref>.</p></tp:treatment-sec><ref-list><ref id="B3"><mixed-citation xmlns:xlink="http://www.w3.org/1999/xlink" xlink:type="simple"><person-group><name name-style="western"><surname>Liu</surname><given-names>F</given-names></name><name name-style="western"><surname>Hu</surname><given-names>DM</given-names></name><name name-style="western"><surname>Cai</surname><given-names>L</given-names></name></person-group> (<year>2012</year>) <article-title><italic><tp:taxon-name><tp:taxon-name-part taxon-name-part-type="genus">Conlarium</tp:taxon-name-part><tp:taxon-name-part taxon-name-part-type="species">duplumascospora</tp:taxon-name-part></tp:taxon-name></italic> gen. et. sp. nov. and <italic><tp:taxon-name><tp:taxon-name-part taxon-name-part-type="genus">Jobellisia</tp:taxon-name-part><tp:taxon-name-part taxon-name-part-type="species">guangdongensis</tp:taxon-name-part></tp:taxon-name></italic> sp. nov. from freshwater habitats in China.</article-title><source>Mycologia</source><volume>104</volume>: <fpage>1178</fpage>–<lpage>1186</lpage>. <ext-link xlink:type="simple" ext-link-type="doi" xlink:href="10.3852/11-379">https://doi.org/10.3852/11-379</ext-link></mixed-citation></ref><ref id="B11"><mixed-citation xmlns:xlink="http://www.w3.org/1999/xlink" xlink:type="simple"><person-group><name name-style="western"><surname>Zhang</surname><given-names>H</given-names></name><name name-style="western"><surname>Dong</surname><given-names>W</given-names></name><name name-style="western"><surname>Hyde</surname><given-names>DK</given-names></name><name name-style="western"><surname>Maharachchikumbura</surname><given-names>SSN</given-names></name><name name-style="western"><surname>Hongsanan</surname><given-names>S</given-names></name><name name-style="western"><surname>Bhat</surname><given-names>DJ</given-names></name><name name-style="western"><surname>Al-Sadi</surname><given-names>AM</given-names></name><name name-style="western"><surname>Zhang</surname><given-names>D</given-names></name></person-group> (<year>2017</year>) <article-title>Towards a natural classiﬁcation of <tp:taxon-name><tp:taxon-name-part taxon-name-part-type="family">Annulatascaceae</tp:taxon-name-part></tp:taxon-name>-like taxa: introducing <tp:taxon-name><tp:taxon-name-part taxon-name-part-type="order">Atractosporales</tp:taxon-name-part></tp:taxon-name> ord. nov. and six new families.</article-title><source>Fungal Diversity</source><volume>85</volume>: <fpage>75</fpage>–<lpage>110</lpage>. <ext-link xlink:type="simple" ext-link-type="doi" xlink:href="10.1007/s13225-017-0387-z">https://doi.org/10.1007/s13225-017-0387-z</ext-link></mixed-citation></ref><ref id="B7"><mixed-citation xmlns:xlink="http://www.w3.org/1999/xlink" xlink:type="simple"><person-group><name name-style="western"><surname>Phookamsak</surname><given-names>R</given-names></name><name name-style="western"><surname>Hyde</surname><given-names>KD</given-names></name><name name-style="western"><surname>Jeewon</surname><given-names>R</given-names></name><name name-style="western"><surname>Bhat</surname><given-names>DJ</given-names></name><name name-style="western"><surname>Jones</surname><given-names>EBG</given-names></name><name name-style="western"><surname>Maharachchikumbura</surname><given-names>SSN</given-names></name><name name-style="western"><surname>Raspé</surname><given-names>O</given-names></name><name name-style="western"><surname>Karunarathna</surname><given-names>SC</given-names></name><name name-style="western"><surname>Wanasinghe</surname><given-names>DN</given-names></name><name name-style="western"><surname>Hongsanan</surname><given-names>S</given-names></name><name name-style="western"><surname>Doilom</surname><given-names>M</given-names></name><name name-style="western"><surname>Tennakoon</surname><given-names>DS</given-names></name><name name-style="western"><surname>Machado</surname><given-names>AR</given-names></name><name name-style="western"><surname>Firmino</surname><given-names>AL</given-names></name><name name-style="western"><surname>Ghosh</surname><given-names>A</given-names></name><name name-style="western"><surname>Karunarathna</surname><given-names>A</given-names></name><name name-style="western"><surname>Mešić</surname><given-names>A</given-names></name><name name-style="western"><surname>Dutta</surname><given-names>AK</given-names></name><name name-style="western"><surname>Thongbai</surname><given-names>B</given-names></name><name name-style="western"><surname>Devadatha</surname><given-names>B</given-names></name><name name-style="western"><surname>Norphanphoun</surname><given-names>C</given-names></name><name name-style="western"><surname>Senwanna</surname><given-names>C</given-names></name><name name-style="western"><surname>Wei</surname><given-names>D</given-names></name><name name-style="western"><surname>Pem</surname><given-names>D</given-names></name><name name-style="western"><surname>Ackah</surname><given-names>FK</given-names></name><name name-style="western"><surname>Wang</surname><given-names>GN</given-names></name><name name-style="western"><surname>Jiang</surname><given-names>HB</given-names></name><name name-style="western"><surname>Madrid</surname><given-names>H</given-names></name><name name-style="western"><surname>Lee</surname><given-names>HB</given-names></name><name name-style="western"><surname>Goonasekara</surname><given-names>ID</given-names></name><name name-style="western"><surname>Manawasinghe</surname><given-names>IS</given-names></name><name name-style="western"><surname>Kušan</surname><given-names>I</given-names></name><name name-style="western"><surname>Cano</surname><given-names>J</given-names></name><name name-style="western"><surname>Gené</surname><given-names>J</given-names></name><name name-style="western"><surname>Li</surname><given-names>JF</given-names></name><name name-style="western"><surname>Das</surname><given-names>K</given-names></name><name name-style="western"><surname>Acharya</surname><given-names>K</given-names></name><name name-style="western"><surname>Raj</surname><given-names>KNA</given-names></name><name name-style="western"><surname>Latha</surname><given-names>KPD</given-names></name><name name-style="western"><surname>KWT</surname><given-names>He MQ</given-names></name><name name-style="western"><surname>Dueňas</surname><given-names>M</given-names></name><name name-style="western"><surname>Jadan</surname><given-names>M</given-names></name><name name-style="western"><surname>Martín</surname><given-names>MP</given-names></name><name name-style="western"><surname>Samarakoon</surname><given-names>MC</given-names></name><name name-style="western"><surname>Dayarathne</surname><given-names>MC</given-names></name><name name-style="western"><surname>Raza</surname><given-names>M</given-names></name><name name-style="western"><surname>Park</surname><given-names>MS</given-names></name><name name-style="western"><surname>Telleria</surname><given-names>MT</given-names></name><name name-style="western"><surname>Chaiwan</surname><given-names>N</given-names></name><name name-style="western"><surname>Matoíčec</surname><given-names>N</given-names></name><name name-style="western"><surname>de Silva</surname><given-names>NI</given-names></name><name name-style="western"><surname>Pereira</surname><given-names>OL</given-names></name><name name-style="western"><surname>Singh</surname><given-names>PN</given-names></name><name name-style="western"><surname>Manimohan</surname><given-names>P</given-names></name><name name-style="western"><surname>Uniyal</surname><given-names>P</given-names></name><name name-style="western"><surname>Shang</surname><given-names>QJ</given-names></name><name name-style="western"><surname>Bhatt</surname><given-names>RP</given-names></name><name name-style="western"><surname>Perera</surname><given-names>RH</given-names></name><name name-style="western"><surname>Alvarenga</surname><given-names>RLM</given-names></name><name name-style="western"><surname>Nogal-Prata</surname><given-names>S</given-names></name><name name-style="western"><surname>Singh</surname><given-names>SK</given-names></name><name name-style="western"><surname>Vadthanarat</surname><given-names>S</given-names></name><name name-style="western"><surname>Oh</surname><given-names>SY</given-names></name><name name-style="western"><surname>Huang</surname><given-names>SK</given-names></name><name name-style="western"><surname>Rana</surname><given-names>S</given-names></name><name name-style="western"><surname>Konta</surname><given-names>S</given-names></name><name name-style="western"><surname>Paloi</surname><given-names>S</given-names></name><name name-style="western"><surname>Jayasiri</surname><given-names>SC</given-names></name><name name-style="western"><surname>Jeon</surname><given-names>SJ</given-names></name><name name-style="western"><surname>Mehmood</surname><given-names>T</given-names></name><name name-style="western"><surname>Gibertoni</surname><given-names>TB</given-names></name><name name-style="western"><surname>Nguyen</surname><given-names>TTT</given-names></name><name name-style="western"><surname>Singh</surname><given-names>U</given-names></name><name name-style="western"><surname>Thiyagaraja</surname><given-names>V</given-names></name><name name-style="western"><surname>Sarma</surname><given-names>VV</given-names></name><name name-style="western"><surname>Dong</surname><given-names>W</given-names></name><name name-style="western"><surname>Yu</surname><given-names>XD</given-names></name><name name-style="western"><surname>Lu</surname><given-names>YZ</given-names></name><name name-style="western"><surname>Lim</surname><given-names>YW</given-names></name><name name-style="western"><surname>Chen</surname><given-names>Y</given-names></name><name name-style="western"><surname>Tkalčec</surname><given-names>Z</given-names></name><name name-style="western"><surname>Zhang</surname><given-names>ZF</given-names></name><name name-style="western"><surname>Luo</surname><given-names>ZL</given-names></name><name name-style="western"><surname>Daranagama</surname><given-names>DA</given-names></name><name name-style="western"><surname>Thambugala</surname><given-names>KM</given-names></name><name name-style="western"><surname>Tibpromma</surname><given-names>S</given-names></name><name name-style="western"><surname>Camporesi</surname><given-names>E</given-names></name><name name-style="western"><surname>Bulgakov</surname><given-names>TS</given-names></name><name name-style="western"><surname>Dissanayake</surname><given-names>AJ</given-names></name><name name-style="western"><surname>Senanayake</surname><given-names>IC</given-names></name><name name-style="western"><surname>Dai</surname><given-names>DQ</given-names></name><name name-style="western"><surname>Tang</surname><given-names>LZ</given-names></name><name name-style="western"><surname>Khan</surname><given-names>S</given-names></name><name name-style="western"><surname>Zhang</surname><given-names>H</given-names></name><name name-style="western"><surname>Promputtha</surname><given-names>I</given-names></name><name name-style="western"><surname>Cai</surname><given-names>L</given-names></name><name name-style="western"><surname>Chomnunti</surname><given-names>P</given-names></name><name name-style="western"><surname>Zhao</surname><given-names>RL</given-names></name><name name-style="western"><surname>Lumyong</surname><given-names>S</given-names></name><name name-style="western"><surname>Boonmee</surname><given-names>S</given-names></name><name name-style="western"><surname>Wen</surname><given-names>TC</given-names></name><name name-style="western"><surname>Mortimer</surname><given-names>PE</given-names></name><name name-style="western"><surname>Xu</surname><given-names>JC</given-names></name></person-group> (<year>2019</year>) <article-title>Fungal diversity notes 929–1035: taxonomic and phylogenetic contributions on genera and species of fungi.</article-title><source>Fungal Diversity</source><volume>95</volume>: <fpage>1</fpage>–<lpage>273</lpage>. <ext-link xlink:type="simple" ext-link-type="doi" xlink:href="10.1007/s13225-019-00421-w">https://doi.org/10.1007/s13225-019-00421-w</ext-link></mixed-citation></ref><ref id="B2"><mixed-citation xmlns:xlink="http://www.w3.org/1999/xlink" xlink:type="simple"><person-group><name name-style="western"><surname>Jeewon</surname><given-names>R</given-names></name><name name-style="western"><surname>Hyde</surname><given-names>KD</given-names></name></person-group> (<year>2016</year>) <article-title>Establishing species boundaries and new taxa among fungi: recommendations to resolve taxonomic ambiguities.</article-title><source>Mycosphere</source><volume>7</volume>(<issue>11</issue>): <fpage>1669</fpage>–<lpage>1677</lpage>. <ext-link xlink:type="simple" ext-link-type="doi" xlink:href="10.5943/mycosphere/7/11/4">https://doi.org/10.5943/mycosphere/7/11/4</ext-link></mixed-citation></ref></ref-list></tp:taxon-treatment>
